# Supplementary material for: Listeria innocua isolated from diseased ruminants harbour minor virulence genes of L. monocytogenes
Source: Vet Med Sci. 2022 Jan 18;8(2):735–40. doi: 10.1002/vms3.710 (PMC8959264; doi:10.1002/vms3.710)
Supplement: Supplementary file 2 — Table 3 [file VMS3-8-735-s001.xlsx]

## Sheet: Hoja1
			Supplementary Table 3: Presence/abscence of virulence genes according to the Bigsdb database (https://bigsdb.pasteur.fr/listeria) in the isolates reported in this work and in the reference strains used for phylogenetic analysis.
			Gene	Gene function	Strain
					CFSAN044836	FSL C2-0008	LIN67	NCTC12210	CLIP11262	FSL J1-023	MOD1-LS888	9KSM	12KSM	FSL S4-378	UAM003-1A	MEZLIS26	L_innocua_1074	L_innocua_1174
			actA	involved inactin-based motility, cell attachment and entry	0	0	0	0	0	1	0	0	0	0	0	0	0	0
			agrA	accessory gene regulator protein included biofim formation	1	1	1	1	1	1	1	1	1	1	1	1	1	1
			agrC	accessory gene regulator protein included biofim formation	1	1	1	1	1	1	1	1	1	1	1	1	1	1
			cheA	facilitate the initial contact with epithelial cells and contribute to effective invasion	1	1	1	1	1	1	1	1	1	1	1	1	1	1
			cheY	facilitate the initial contact with epithelial cells and contribute to effective invasion	1	1	1	1	1	1	1	1	1	1	1	1	1	1
			comK	persistence and rapid adaptation by biofilm formation	0	1	0	1	0	1	0	1	0	1	0	0	1	0
			iap/cwhA	adherence and entry into host cells; bacterial septum formation	1	1	1	1	1	1	1	1	1	1	1	1	1	1
			dltA	adherence	1	1	1	1	1	1	1	1	1	0	1	1	1	1
			fbpA*	adherence	1	1	1	1	1	1	1	1	1	1	1	1	1	1
			fur	involved in svpA gene expression	1	1	1	1	1	1	1	1	1	0	1	1	1	1
			gltA	involved in the expression of teichoic acid-associated surface antigens	0	1	1	0	0	1	1	0	1	0	0	1	0	0
			gltB	oxidative stress tolerance and biofilm formation	0	1	1	0	0	1	1	0	1	0	0	1	0	0
			gtcA*	glycosylation of the cell wall teichoic acids	1	1	1	1	1	1	1	1	1	0	1	1	1	1
			hly	escape from the phagosome of the host cells	0	0	0	0	0	0	0	0	0	0	0	0	0	0
			hpt*	intracellular survival	0	0	0	0	0	1	0	0	0	0	0	0	0	0
			inlA*	adherence and entry into host cells	0	0	0	0	0	1	0	0	0	0	0	0	0	0
			inlJ*	adherence and entry into host cells	0	0	1	0	0	1	0	0	0	0	0	0	0	0
			lap*	adherence, induces intestinal epithelial barrier dysfunction to promote bacterial translocation	1	1	1	1	1	0	1	1	1	1	1	1	1	1
			lgt	involved in the lipoprotein pathway; intracellular growth in host cells	1	1	1	1	1	1	1	1	1	1	1	1	1	1
			LIPI3_llsA*	listeriolysin S	1	1	0	0	0	1	1	0	1	0	0	1	0	0
			LIPI3_llsB*	putative posttranslational modification enzymes that modify the product of the llsA gene	0	0	0	0	0	0	0	0	1	0	0	0	0	0
			LIPI3_llsD*	N-terminal protease	0	0	0	0	0	0	0	0	1	0	0	0	0	0
			LIPI3_llsG*	encode components of an ABC transporter	1	1	0	0	0	1	1	0	1	1	0	1	0	0
			LIPI3_llsH*	encode components of an ABC transporter	1	1	0	0	0	1	1	0	1	1	0	1	0	0
			LIPI3_llsP*	N-terminal protease	0	0	0	0	0	0	0	0	1	0	0	0	0	0
			LIPI3_llsX*	encodes for a protein ofunknown function	1	1	0	0	0	1	1	0	1	1	0	1	0	0
			LIPI3_llsY*	putative posttranslational modification (PTM) enzymes that modify the product of the llsA gene	0	0	0	0	0	0	0	0	1	0	0	0	0	0
			lisK	involved in tolerance of low pH, desiccation, high salt concentration and cold conditions	1	1	1	1	1	1	1	1	1	1	1	1	1	1
			lisR	contribute to the adaptation to excess heme	1	1	1	1	1	1	1	1	1	1	1	1	1	1
			LM9005581_70009	coding for internalin, involved in neural and placental infections	1	1	1	1	1	0	1	1	1	0	1	1	1	1
			LM9005581_70010	coding for internalin, involved in neural and placental infections	1	1	1	1	1	1	1	1	1	1	1	1	1	1
			LM9005581_70011	coding for internalin, involved in neural and placental infections	1	1	1	1	1	1	1	1	1	1	1	1	1	1
			LM9005581_70012	coding for internalin, involved in neural and placental infections	1	1	1	1	1	1	1	1	1	1	1	1	1	1
			LM9005581_70013	coding for internalin, involved in neural and placental infections	1	1	1	1	1	1	1	1	1	0	1	1	1	1
			LM9005581_70014	coding for internalins involved in neural and placental infections	1	1	1	1	1	1	1	1	1	1	1	1	1	1
			lmo0206	uncharacterized protein	0	0	0	0	0	1	0	0	0	0	0	0	0	0
			lmo1280	GTP-sensing transcriptional pleiotropic repressor CodY	1	1	1	1	1	1	1	1	1	0	1	1	1	1
			lmo2491	cyclic di-AMP phosphodiesterase, contributes to Listeria virulence and has hydrolytic activity against cyclic mononucleotides and cyclic dinucleotides	1	1	1	1	1	0	1	1	1	1	1	1	1	1
			lpeA*	entry into non-professional phagocytes cells	1	1	1	1	1	1	1	1	1	1	1	1	1	1
			lplA1*	intracellular survival	1	1	1	1	1	1	1	1	1	1	1	1	1	1
			lspA*	surface protein anchoring	1	1	1	1	1	1	1	1	1	1	1	1	1	1
			mdrM	bile-resistance, persistence and replication within the gastrointestinal tract	1	1	1	1	1	1	1	1	1	1	1	1	1	1
			mpl*	metalloprotease involved in maturation of plcB product	0	0	0	0	0	1	0	0	0	0	0	0	0	0
			oatA*	resistance to different antimicrobial compounds and also is required for growth inside macrophages	1	1	1	1	1	1	1	1	1	1	1	1	1	1
			oppA	intracellular survival	1	1	1	1	1	1	1	1	1	1	1	1	1	1
			pdgA*	resistance to lysozyme	1	1	1	1	1	1	1	1	1	1	1	1	1	1
			plcA*	lysis of the vacuole membranes	0	0	0	0	0	0	0	0	0	0	0	0	0	0
			plcB	lysis of the vacuole membranes	0	0	0	0	0	1	0	0	0	0	0	0	0	0
			prfA*	virulence gene expression regulation	0	0	0	0	0	1	0	0	0	0	0	0	0	0
			prsA2*	intracellular survival	1	1	1	1	1	1	1	1	1	1	1	1	1	1
			purQ	intracellular survival	1	1	1	1	1	1	1	1	1	0	1	1	1	1
			srtA	anchor proteins, including virulence factors, into the peptidoglycan layer.	1	1	1	1	1	1	1	1	1	1	1	1	1	1
			srtB	iron uptake/persistence in murine liver, spleen and intestines after oral administration	1	1	1	1	1	1	1	1	1	1	1	1	1	1
			stp	protein required for growth in a murine model of infection	1	1	1	1	1	1	1	1	1	1	1	1	1	1
			svpA	promotes escape from phagosomes of macrophages and/or enables crossing of the digestive barrier	1	1	1	1	1	1	1	1	1	1	1	1	1	1
			virR	modulation of resistance against host cationic peptides	1	1	1	1	1	1	1	1	1	1	1	1	1	1
			virS	modulation of resistance against host cationic peptides	1	1	1	1	1	1	1	1	1	1	1	1	1	1
			Identification in BIGSdb		NA	NA	NA	NA	1223	11674	17674	18638	18639	18640	39673	42276	79875	79876
					1	Partially covered by the assemby
					1	premature stop codon
					NA	Not availble in BIGSdb. Assemblies where uploaded for the purpose of this analysis
					*genes found in the VFDB (coredatset)
